# Supplementary material for: Gene Polymorphisms Associated with Central Precocious Puberty and Hormone Levels in Chinese Girls
Source: Int J Endocrinol. 2022 Aug 21;2022:9450663. doi: 10.1155/2022/9450663 (PMC9420594; doi:10.1155/2022/9450663)
Supplement: Supplementary Materials — Table S1. Primers details. STROBE-checklist-v4-combined. [file 9450663.f1.zip]

Archive with 2 entries (2 files):
- STROBE-checklist-v4-combined.doc
- Supplementary Material.docx
